# Supplementary material for: Thermoresponsive Injectable Self-Healing Hydrogel Loaded with Self-Regenerating Photothermal Agent for Synergistic Photothermal–Thermodynamic–Chemodynamic Therapy for Pancreatic Cancer
Source: Polymers (Basel). 2026 Jun 29;18(13):1620. doi: 10.3390/polym18131620 (PMC13364316; doi:10.3390/polym18131620)
Supplement: Supplementary file 1 [file polymers-18-01620-s001.zip]

Archive with 1 entries (1 files):
- polymers-4374930-supplementary.pdf
